# Supplementary material for: Translocating proteins compartment-specifically alter the fate of epithelial-mesenchymal transition in a compartmentalized Boolean network model
Source: NPJ Syst Biol Appl. 2022 Jun 9;8:19. doi: 10.1038/s41540-022-00228-7 (PMC9184490; doi:10.1038/s41540-022-00228-7)
Supplement: Supplementary file 2 — Supplementary Data S1: Collection of manually curated information used to compartmentalize the network [file 41540_2022_228_MOESM2_ESM.xlsx]

## Sheet: Supplementary Data 1
UniProt accession number	UniProt gene name	UniProt protein name	Reference (PMID)	Localization A	Localization B	Localization C	Translocation mechanism between A and B	Translocation mechanism between B and C	Structural information	Biological process (in localization A)	Biological process (in localization B)	Biological process (in localization C)	Interactions (in localization A)	Interactions (in localization B)	Interactions (in localization C)	Signalling pathway	Pathological role	Disease group	Exact disease	Detection method
Q13485	SMAD4 | DPC4 | MADH4	Mothers against decapentaplegic homolog 4	29483830 | 25050845	major localization: cytoplasm (GO:0005737)	major localization: nucleus (GO:0005634)	N/A	The phosphorylated SMAD2/3 form a heterodimeric complex with SMAD4 and translocate to the nucleus.	N/A	NLS in N-terminal MH1 domain, NES in linker region between MH1 and C-terminal MH2 domain.	transforming growth factor beta receptor signaling pathway (GO:0007179)	negative regulation of cell cycle (GO:0045786)	N/A	SMAD2 | SMAD3 | ERK | PIAS	ATF-2	N/A	TGF-B signaling | PI3K/AKT pathway | WNT/β-catenin pathway | ERK pathway | MAPK pathway | JNK pathway	EMT inducer, suppresses tumor formation and growth, DNA damage response	cancer	Pancreatic cancer | Cholangiocarcinoma | Colorectal cancer	N/A
P31749	AKT1 | PKB	RAC-alpha serine/threonine-protein kinase	12419241 | 9395488 | 10716693 | 31752925 | 16946008 | 22960641 | 25918701 | 28418888	major localization: cytoplasm (GO:0005737)	major localization: membrane (GO:0016020), minor localization: plasma membrane (GO:0005886)	major localization: nucleus (GO:0005634), comments: excluding nucleoli	IGF-1 stimulation leads to the accumulation of AKT1 at the plasma membrane. (This requires only minutes).	Akt1 and Tcl1 physically interact and this interaction results in the enhancement of the Akt1 kinase activity and in the translocation of the Akt1 kinase into the nucleus. Because Tcl1 is expressed only in certain lymphoid cells and the nuclear translocation of Akt1 was reported in cells not expressing Tcl1, additional molecules, perhaps related to Tcl1, responsible for Akt1 nuclear translocation…	AKT1 has a PH domain which is important in the binding to the plasma membrane.	N/A	N/A	positive regulation of cell cycle (GO:0045787)	N/A	N/A	N/A	PI3K-Akt Pathway	N/A	N/A	N/A	Immunofluorescence|Western blot
P31751	AKT2	RAC-beta serine/threonine-protein kinase	31752925 | 16946008	major localization: cytoplasm (GO:0005737)	major localization: nucleus (GO:0005634)	N/A	After activation of AKT, the kinase dissociates from the plasma membrane and translocates to cytoplasm and nucleus to phosphorylate and activate its substrates.	N/A	The AKT sequence contains several putative nuclear export sequences predicted to bind CRM-1.	negative regulation of apoptotic process (GO:0043066) | positive regulation of cell migration (GO:0030335) | positive regulation of epithelial to mesenchymal transition (GO:0010718)	cell differentiation (GO:0030154) | negative regulation of cell cycle (GO:0045786)	N/A	PDK1 | PKC gamma | IKK | AKT | DNA-PK | PHLPP | PP2A | AS160 | PIKfyve | GSK3B | BAD | pro-caspase 9 | FOXO-family proteins | Girdin | TSC2 | PRAS40 | WDR26 | PI3K beta | G beta gamma | PKC theta	p21 | p27	N/A	PI3K-Akt Pathway	AKT2 is mainly responsible for tumor progression and metastasis.	cancer	Breast cancer | Thyroid cancer	N/A
P25054	APC | DP2.5	Adenomatous polyposis coli protein	12606575 | 10980707 | 30828563 | 11263497 | 29318445 | 29895829 | 22080605	major localization: nucleus (GO:0005634)	major localization: cytoplasm (GO:0005737), minor localization: beta-catenin destruction complex (GO:0030877)	N/A	APC can promote both nuclear export and import of b -catenin.	N/A	Multiple nuclear export signals (NESs) have been discovered in the N-terminus (n-NESs) and in the central domain (c-NESs) of APC. NES1506 (c-NES) is critical for nuclear export of APC and b-catenin. n-NESs are insufficient to mediate efficient nuclear export.	negative regulation of beta-catenin-TCF complex assembly (GO:1904864)	beta-catenin destruction complex assembly (GO:1904885)	N/A	Beta-catenin	GSK3B | CK1 | AXIN complex | Beta-catenin	N/A	Wnt signaling	The rate of nuclear export of APC is critical for its ability to reduce the transcriptional activity of B-catenin.	cancer	Colorectal cancer	Fluorescence loss in photobleaching (FLIP)
O15169	AXIN1 | AXIN	Axin-1	14981260 | 14630927 | 23872074 | 24474204 | 16751178	major localization: cytoplasm (GO:0005737), minor localization: beta-catenin destruction complex (GO:0030877)	major localization: nucleus (GO:0005634)	N/A	Nuclear export of Axin depends on the chromosome maintenance region 1 nuclear receptor. Axin constantly shuttles between the nucleus and the cytoplasm.	N/A	Active nuclear import and export signals of Axin have been identified.	beta-catenin destruction complex assembly (GO:1904885)	N/A	N/A	GSK3B | CK1 | AXIN complex | Beta-catenin	CRM1 | Beta-catenin	N/A	Wnt signaling	Nuclear cytoplasmic shuttling of Axin regulates the nuclear-cytoplasmic distribution of B-catenin.	N/A	N/A	Fluorescence microscopy
Q9Y2T1	AXIN2	Axin-2	17072303 | 28430641	major localization: nucleus (GO:0005634)	major localization: cytoplasm (GO:0005737), minor localization: beta-catenin destruction complex (GO:0030877)	N/A	leucine-rich nuclear export signals (NES) that could potentially regulate nuclear trafficking through the chromosome maintenance region 1 (CRM1) nuclear receptor-dependent pathway	N/A	Axin2 contains a series of highly conserved leucine-rich nuclear export signals (NES) that could potentially regulate nuclear trafficking through the chromosome maintenance region 1 (CRM1) nuclear receptor-dependent pathway.	N/A	negative regulation of canonical Wnt signaling pathway (GO:0090090) | positive regulation of epithelial to mesenchymal transition (GO:0010718) | negative regulation of epithelial to mesenchymal transition (GO:0010719)	N/A	GSK3B | SNAIL1 | CRM1	GS3K3B | Beta-catenin	N/A	Wnt signaling	Regulates EMT	cancer	Breast cancer	Confocal microscopy
P12830	CDH1 | CDHE | UVO	Cadherin-1	22659456 | 26499805 | 26075748 | 18356166 | 31369816	major localization: membrane (GO:0016020), minor localization: wnt signalosome (GO:1990909)	major localization: cytoplasm (GO:0005737)	major localization: nucleus (GO:0005634)	The intracellular C-terminal fragment (E-cad/CTF1) is cleaved by gamma-secretase, which leads to the release of the intracellular 33-kDa fragment (E-cad/CTF2) into the cytosol that functions in intracellular signaling.	p120 induces nuclear translocation of E-cad/CTF2.	N/A	cell-cell adhesion (GO:0098609) | negative regulation of cell migration (GO:0030336)	N/A	negative regulation of apoptotic process (GO:0043066) | positive regulation of beta-catenin-TCF complex assembly (GO:1904865)	catenins | actin-binding proteins	caspase-3 | p120	p120 | Kaiso	Wnt pathway signaling	E-cadherin fragments promote tumor cell growth, survival, and motility	cancer	Breast cancer | Colorectal cancer | Prostate cancer | Glioblastoma	N/A
P35222	CTNNB1 | CTNNB	Catenin beta-1|Beta-catenin	25249658	major localization: cytoplasm (GO:0005737)	major localization: nucleus (GO:0005634)	N/A	Activation of Frizzled by Wnt ligands results in phosphorylation of LRP6 by GSK-3beta and the recruitment of Dishevelled (Dvl) and Axin to the plasma membrane. Unable to form a complex with Axin, GSK-3beta cannot then phosphorylate beta-catenin, enabling it to translocate to the nucleus.	N/A	N/A	N/A	positive regulation of epithelial to mesenchymal transition (GO:0010718)	N/A	GSK3B | AXIN | APC	TCF/LEF family transcription factors	N/A	WNT signaling	Prominent inducer of the epithelial-mesenchymal transition.	N/A	N/A	N/A
P08151	GLI1 | GLI	Zinc finger protein GLI1 | Glioma-associated oncogene	26633513 | 22609357 | 26891329 | 25692617 | 17392427 | 30186446	major localization: cytoplasm (GO:0005737)	major localization: nucleus (GO:0005634)	N/A	In canonical HH signaling, the HH ligand binds to PTCH1 receptor, triggering the phosphorylation and accumulation of SMO in the cilia. Phosphorylated SMO then facilitates the dissociation of GLI proteins from kinesin-family protein, kinesin superfamily 7 (Kif7), and suppressor of fused (SUFU). Upon phosphorylation, GLI1 protein translocates to the nucleus where it functions as a transcriptional a…	N/A	GLI1 lacks a repressor domain and is also a potent transcrip tional activator. It is not processed proteolytically and is directly regulated by HH signaling.	N/A	cell cycle checkpoint signaling (GO:0000075) | positive regulation of epithelial to mesenchymal transition (GO:0010718)	N/A	Kif7 | SUFU | SMO | GSK3B | CK1 | PKA | Dyrk1 | Slimb | SPOP	PCAF | 14-3-3	N/A	Hedgehog signaling pathway	Induces mutagenic lesions, carcinogenesis, metastasis and resistance to cancer therapeutics.	cancer	Pancreatic Cancer | Medulloblastoma | Breast Cancer | Colorectal cancer	N/A
P10070	GLI2 | THP	Zinc finger protein GLI2	22609357 | 21862631 | 30754706	major localization: cytoplasm (GO:0005737)	major localization: nucleus (GO:0005634)	N/A	In the absence of HH ligand, only repressor forms of GLI proteins are translocated into the nucleus.	N/A	HH signaling inhibits GLI2 and GLI3 processing, thereby elevating full-length GLI2/3 levels.	N/A	positive regulation of epithelial to mesenchymal transition (GO:0010718)	N/A	Beta-TrCP | SPOP | ULK3 | DYRK1B | DYRK2 | PKA	14-3-3	N/A	Hedgehog signaling pathway | TGF-B pathway	TGF-b and HH signaling may form a vicious cycle promoting and amplifying the metastatic process whereby GLI2, and its downstream target GLI1, play a major role in allowing promoting tumor cell invasion and resistance to apoptosis.	cancer	Various types of cancer	N/A
P62993	GRB2 | ASH	Growth factor receptor-bound protein 2	24123265	major localization: cytoplasm (GO:0005737)	major localization: nucleus (GO:0005634)	N/A	SPRR2a induction (STAT3 driven expression) promotes dephosphorylation and nuclear translocation of the SH3-domain containing protein GRB2	N/A	N/A	MAPK cascade (GO:0000165)	positive regulation of epithelial to mesenchymal transition (GO:0010718)	N/A	SPRR2a	ZEB1 | CtBP | SPRR2a	N/A	SPRR2a/GRB2/ZEB1 pathway	N/A	cancer	Cholangiocarcinoma	N/A
P49841	GSK3B	Glycogen synthase kinase-3 beta	23624843 | 19884009 | 25482633 | 18223684 | 17072303	major localization: cytoplasm (GO:0005737), minor localization: beta-catenin destruction complex (GO:0030877)	major localization: membrane (GO:0016020), minor localization: plasma membrane (GO:0005886)	major localization: nucleus (GO:0005634)	Axin2 not only regulates its kinase activity but also shuttles it from the cell membrane into the nucleus.	N/A	N/A	N/A	N/A	N/A	LRP6	N/A	SNAI1	Wnt signaling	N/A	cancer	Colorectal cancer	N/A
Q02750	MAP2K1 | MEK1	Dual specificity mitogen-activated protein kinase kinase 1	18760948	major localization: cytoplasm (GO:0005737)	major localization: nucleus (GO:0005634)	N/A	Phosphorylation of the TPT domain of MEK provokes nuclear translocation.	N/A	A TPT domain mediates nuclear translocation of MEK1.	N/A	N/A	N/A	N/A	N/A	N/A	N/A	N/A	N/A	N/A	N/A
P46531	NOTCH1 | TAN1	Neurogenic locus notch homolog protein 1	25249658 | 21828089 | 27281612 | 21841793 | 28947978	major localization: membrane (GO:0016020)	major localization: cytoplasm (GO:0005737)	major localization: nucleus (GO:0005634)	In canonical Notch signaling, a Notch transmembrane receptor interacts extracellularly with a canonical Notch transmembrane ligand on a contacting cell, initiating proteolytic cleavage of the receptor and the subsequent release of the Notch intracellular domain (Notch ICD or NICD) of the receptor.	After the cleavage of Notch1 Notch ICD translocates to the nucleus.	The NICD is composed of several domains (JM, RAM, ANK, TAD and PEST), two nuclear localization signals and several ankyrin repeats.	N/A	N/A	positive regulation of epithelial to mesenchymal transition (GO:0010718) | regulation of extracellular matrix assembly (GO:1901201) | regulation of glycolytic process (GO:0006110)	presenilin | nicastrin | Pen2 | Aph1 gamma-secretase complex | eIF3f | Deltex/DTX | Numb | Itch | ADAM	HIF-1A | Pim1 | Beta-catenin | FIH1 | Pin1 | Fbxw7alfa | Dvl | Axin | APC | GSK3B	HIF-1A | RBPJk | Sirt1	Notch signaling	EMT inducer	cancer	Breast cancer | Prostate cancer	Confocal microscopy
Q15796	SMAD2 | MADH2 | MADR2	Mothers against decapentaplegic homolog 2	23871609 | 10197981 | 29483830 | 25050845	major localization: cytoplasm (GO:0005737)	major localization: nucleus (GO:0005634)	N/A	TBRI mediated C-terminal phosphorylation of Smad2 induces its association with Smad4, followed by translocation into the nucleus. Phosphorylation of the 3 SP cluster by JNK in the linker domain of Smad2 is the priming event for C-tail phosphorylation by TBRI.	N/A	Phosphorylation of the 3 SP cluster by JNK in the linker domain of Smad2 is the priming event for C-tail phosphorylation by TBRI.	transforming growth factor beta receptor signaling pathway (GO:0007179)	negative regulation of cell cycle (GO:0045786) | positive regulation of cell migration (GO:0030335) | cell differentiation (GO:0030154) | positive regulation of epithelial to mesenchymal transition (GO:0010718) | extracellular matrix organization (GO:0030198)	N/A	TGFBR1 | JNK | ERK1 | ERK2 | p38 | Smurf2 | Nedd4L	CDK2 | CDK4 | CDK8 | CDK9 | PPM1A | SCP	N/A	TGF-B signaling | MAPK signaling | CDK signailng	Switches between tumour suppression and progression	cancer	Colorectal cancers | Hepatocellular carcinoma	N/A
P84022	SMAD3 | MADH3	Mothers against decapentaplegic homolog 2	23871609 | 10197981 | 29483830 | 25050845	major localization: cytoplasm (GO:0005737)	major localization: nucleus (GO:0005634)	N/A	TBRI mediated C-terminal phosphorylation of Smad3 induces its association with Smad4, followed by translocation into the nucleus. Phosphorylation of Smad3's linker domain at Ser-213 by JNK can lead to formation of hetero-complexes with Smad4 and translocation of the complex to the nucleus. Ser-213 phosphorylation blocks C-terminal phosphorylation by TBRI.	N/A	Phosphorylation of Smad3's linker domain at Ser-213 by JNK can lead to formation of hetero-complexes with Smad4 and translocation of the complex to the nucleus. Ser-213 phosphorylation blocks C-terminal phosphorylation by TBRI.	transforming growth factor beta receptor signaling pathway (GO:0007179)	negative regulation of cell cycle (GO:0045786) | positive regulation of epithelial to mesenchymal transition (GO:0010718) | positive regulation of cell migration (GO:0030335) | positive regulation of cell growth (GO:0030307) | cell differentiation (GO:0030154)	N/A	TGFBR1 | JNK | ERK1 | ERK2 | p38 | Smurf2 | Nedd4L	CDK2 | CDK4 | CDK8 | CDK9 | PPM1A | SCP | Pin1	N/A	TGF-B signaling | MAPK signaling | CDK signailng	Switches between tumour suppression and progression	cancer	Colorectal cancers | Hepatocellular carcinoma	N/A
O95863	SNAI1 | SNAH	Zinc finger protein SNAI1	15448698	major localization: nucleus (GO:0005634)	major localization: cytoplasm (GO:0005737)	N/A	The export of Snail is controlled by phosphorylation. Phosphorylation of the second motif causes Snail to localize in the cytoplasm.	N/A	Snail contains two GSK-3β phosphorylation motifs separated by two proline residues.	positive regulation of cell migration (GO:0030335) | positive regulation of epithelial to mesenchymal transition (GO:0010718)	N/A	N/A	GSK3B | Beta-TrCP	GSK3B | Beta-TrCP	N/A	Wnt, PI(3)K/Akt, MAPK, Hedgehog	EMT inducer, enhances the invasive and metastatic potential of cancer cells	cancer	Breast cancer	Fluorescent microscope
O43623	SNAI2 | SLUG | SLUGH	Zinc finger protein SNAI2	22727060 | 27542214 | 22310280 | 24954011 | 30885348	major localization: nucleus (GO:0005634)	major localization: cytoplasm (GO:0005737)	N/A	GSK-3B mediated phosphorylation of Slug ⁄ Snail2 controls the intracellular localization of Slug ⁄ Snail2 toward the cytosol.	N/A	Slug ⁄ Snail2 has a short region that contains the putative GSK-3b phosphorylation residues. Slug ⁄ Snail2 translocated to the cytosol upon Ser100 ⁄ 104 phosphorylation. The first GSK-3b phosphorylation sequence in Slug ⁄ Snail2 is located on the serine-rich domain site at Ser87 and Ser92 ⁄ 96, which plays a regulatory role in the stability of Slug ⁄ Snail2, and the second site is located at Ser1…	N/A	positive regulation of epithelial to mesenchymal transition (GO:0010718)	N/A	GSK3B	N/A	N/A	TGF-B signaling	Slug ⁄ Snail2 is a mediator of EMT and metastasis.	cancer	Breast cancer	Immunofluorescence analysis
P36897	TGFBR1	TGF-beta receptor type-1	26499805 | 21629263	major localization: plasma membrane (GO:0005886), minor localization: focal adhesion (GO:0005925)	major localization: nucleus (GO:0005634)	N/A	TGFBR1 is translocated to the nucleus, it associates with the transcriptional regulator p300 and promotes tumor progression by activating invasion-regulating target genes such as Snail and MMP2.	N/A	N/A	N/A	N/A	N/A	N/A	N/A	N/A	N/A	N/A	N/A	N/A	N/A
Q15672	TWIST1 | BHLHA38 | TWIST	Twist-related protein 1	23375009 | 23443570	major localization: nucleus (GO:0005634)	major localization: cytoplasm (GO:0005737)	N/A	Inhibitor of KappaB kinase B (IKKB)-mediated phosphorylation of Twist at multiple sites promotes its cytoplasmic translocation and destruction by SCFB-TRCP. Twist specifically binds to importin α5 and importin α7, but not importin α1. IKKB-dependent phosphorylation of Twist at T125 and S127 governs its nuclear localization	N/A	IKKB-dependent phosphorylation of Twist at T125 and S127 governs its nuclear localization, amino acids 112–140 possibly possesses the major IKK phosphorylation sites and the region in the extreme N-terminus contains weak IKK phosphorylation site(s), mutation of all Ser7, Ser8, Ser11, Ser16, and Ser20 sites to Ala significantly decreased Twist phosphorylation by IKKB	positive regulation of epithelial to mesenchymal transition (GO:0010718)	N/A	N/A	IKKB	Beta-TrCP | FBXL14	N/A	N/A	EMT inducer, induction of cell invasion, chemotherapeutic resistance of cancer stem cells	cancer	Breast cancer |Prostate cancer | Bladder cancer	Immunoblot analysis of cellular fractionation of HeLa cells
P37275	ZEB1 | AREB6 | TCF8	Zinc finger E-box-binding homeobox 1	31275381 | 26868487 | 31085453 | 31729097 | 24569586	major localization: cytoplasm (GO:0005737)	major localization: nucleus (GO:0005634)	N/A	Under IGF-1 treatment, the ERK1/2 pathway is activated and phosphorylates ZEB1 at T867. ERK1/2-mediated phosphorylation of ZEB1 disrupts its nuclear localization by IGF-1 treatment.	N/A	Two NLS were detected at two different regions, the first at amino acids 111–241 prior to the zinc finger domain and the second at amino acids 869–875 after the phosphorylation site at residue T867. It is plausible that the phosphorylation of residue T867 directly disrupts the interaction between its NLS regions and importin, although more evidence is needed.	N/A	positive regulation of epithelial to mesenchymal transition (GO:0010718)	N/A	ERK1 | ERK2	CtBP | HDAC1 | Pc2 | PKC | ATM | USP7	N/A	TGF-B | Wnt | Notch signaling	In several human cancer cell lines, the expression of ZEB1 induces EMT, as well as cancer cell invasion and metastasis.	cancer	Breast cancer | Renal cell carcinoma | Lymphoblastic T-leukemia	Confocal microscopy
