# Supplementary material for: Translocating proteins compartment-specifically alter the fate of epithelial-mesenchymal transition in a compartmentalized Boolean network model
Source: NPJ Syst Biol Appl. 2022 Jun 9;8:19. doi: 10.1038/s41540-022-00228-7 (PMC9184490; doi:10.1038/s41540-022-00228-7)
Supplement: Supplementary file 3 — Supplementary Data S2: Boolean rules of the original EMT network and the compartmentalized network [file 41540_2022_228_MOESM3_ESM.xlsx]

## Sheet: Supplementary Data 2
Original node name	Original Boolean rule	Compartmentalized node name	Compartmentalized Boolean rule	Reference (PMID)
AXIN2	AXIN2 or Bcatenin_nuc	AXIN2_cyto	AXIN2_cyto or Bcatenin_nuc or not AXIN2_nuc	17072303
		AXIN2_nuc	not AXIN2_cyto
Bcatenin_nuc	not Dest_compl and not Bcatenin_memb and (SMAD or GLI or not Ecadherin)	Bcatenin_nuc	(not Dest_compl or NOTCH_ic_cyto) and not Bcatenin_memb and (not(GLI_cyto and not GLI_nuc) or not (AXIN2_nuc and GSK3B_nuc) or Ecadherin_CTF or not Ecadherin)	25249658, 21841793, 18223684, 22659456, 17331723
Ecadherin	Bcatenin_memb and (not SNAI1 or (not NOTCH and not SMAD) or not ZEB1 or not ZEB2 or not TWIST1 or not SNAI2)	Ecadherin	Bcatenin_memb and (not SNAI1_nuc or (not NOTCH_ic_nuc and not SMAD_nuc) or not ZEB1_nuc or not ZEB2 or not TWIST1_nuc or not SNAI2_nuc)	22659456, 26499805, 31369816
		Ecadherin_CTF	not Ecadherin
GLI	Bcatenin_nuc or SMAD or GLI	GLI_cyto	Bcatenin_nuc or SMAD_nuc or GLI_nuc	22609357, 17392427, 26633513, 21862631
		GLI_nuc	(SMAD_nuc and (AKT or MEK or GSK3B_cyto)) and GLI_cyto
GSK3B	not GLI and not AKT	GSK3B_cyto	not GLI_nuc and not AKT	17072303, 25482633
		GSK3B_nuc	not AKT and not AXIN2_cyto
NOTCH	SOS_GRB2 or not GSK3B or Bcatenin_nuc or SMAD	NOTCH	SMAD_nuc or Bcatenin_nuc	25249658
		NOTCH_ic_cyto	NOTCH
		NOTCH_ic_nuc	NOTCH_ic_cyto and SNAI2_nuc
SMAD	(MEK or TGFBR) and (ZEB1 or not ZEB2)	SMAD_cyto	(MEK or GSK3B_cyto) and TGFBR	23871609, 10197981, 29483830, 25050845
		SMAD_nuc	SMAD_cyto and (ZEB1_nuc or not ZEB2)
SNAI1	GLI or SMAD or Bcatenin_nuc or TGFBR or NOTCH or MEK or AKT or not GSK3B	SNAI1_cyto	(GLI_nuc or Bcatenin_nuc or NOTCH_ic_nuc or MEK or TGFBR_icd) and (AKT or not GSK3B_cyto)	15448698
		SNAI1_nuc	SNAI1_cyto and (SMAD_nuc or TGFBR) and not GSK3B_nuc
SNAI2	MEK or Bcatenin_nuc or SNAI2 or TWIST1	SNAI2_cyto	(MEK or Bcatenin_nuc or SNAI2_nuc or TWIST1_nuc) and not GSK3B_cyto	22727060
		SNAI2_nuc	SNAI2_cyto and not GSK3B_nuc
TGFBR	SNAI1 or TWIST1 or GLI	TGFBR	SNAI1_nuc or TWIST1_nuc or GLI_nuc	26499805, 21629263
		TGFBR_icd	TGFBR
ZEB1	SNAI1 and not MIR200	ZEB1_cyto	SNAI1_nuc and not miR200	31275381, 26868487
		ZEB1_nuc	ZEB1_cyto
