# Supplementary material for: Translocating proteins compartment-specifically alter the fate of epithelial-mesenchymal transition in a compartmentalized Boolean network model
Source: NPJ Syst Biol Appl. 2022 Jun 9;8:19. doi: 10.1038/s41540-022-00228-7 (PMC9184490; doi:10.1038/s41540-022-00228-7)
Supplement: Supplementary file 4 — Supplementary Data S3: Node definition of the compartmentalized model [file 41540_2022_228_MOESM4_ESM.xlsx]

## Sheet: Supplementary Data 3
Node name	Gene name	UniProt AC	Compartmentalized Boolean rule
AKT	AKT1	P31749	SMAD_nuc or SOS_GRB2 or not GSK3B_cyto or Bcatenin_nuc
	AKT2	P31751
AXIN2_cyto	AXIN2	Q9Y2T1	AXIN2_cyto or Bcatenin_nuc or not AXIN2_nuc
AXIN2_nuc			not AXIN2_cyto
Bcatenin_memb	CTNNB1	P35222	Ecadherin and not Bcatenin_nuc
Bcatenin_nuc	CTNNB1		(not Dest_compl or NOTCH_ic_cyto) and not Bcatenin_memb and (not(GLI_cyto and not GLI_nuc) or not (AXIN2_nuc and GSK3B_nuc) or Ecadherin_CTF or not Ecadherin)
Dest_compl	APC	P25054	(GSK3B_cyto and AXIN2_cyto and Bcatenin_nuc) or (GSK3B_cyto and Dest_compl)
	GSK3B	P49841
	AXIN1	O15169
Ecadherin	CDH1	P12830	Bcatenin_memb and (not SNAI1_nuc or (not NOTCH_ic_nuc and not SMAD_nuc) or not ZEB1_nuc or not ZEB2 or not TWIST1_nuc or not SNAI2_nuc)
Ecadherin_CTF			not Ecadherin
GLI_cyto	GLI1	P08151	Bcatenin_nuc or SMAD_nuc or GLI_nuc
	GLI2	P10070
GLI_nuc	GLI1	P08151	(SMAD_nuc and (AKT or MEK or GSK3B_cyto)) and GLI_cyto
	GLI2	P10070
GSK3B_cyto	GSK3B	P49841	not GLI_nuc and not AKT
GSK3B_nuc			not AKT and not AXIN2_cyto
MEK	MAP2K1	Q02750	SOS_GRB2 or not GSK3B_cyto or Bcatenin_nuc or not (not MEK or not SNAI1_nuc) or Ecadherin_CTF
	MAP2K2	P36507
NOTCH	NOTCH1	P46531	SMAD_nuc or Bcatenin_nuc
NOTCH_ic_cyto			NOTCH
NOTCH_ic_nuc			NOTCH_ic_cyto and SNAI2_nuc
SMAD_cyto	SMAD2	Q15796	(MEK or GSK3B_cyto) and TGFBR
	SMAD3	P84022
	SMAD4	Q13485
SMAD_nuc	SMAD2	Q15796	SMAD_cyto and (ZEB1_nuc or not ZEB2)
	SMAD3	P84022
	SMAD4	Q13485
SNAI1_cyto	SNAI1	O95863	(GLI_nuc or Bcatenin_nuc or NOTCH_ic_nuc or MEK or TGFBR_icd) and (AKT or not GSK3B_cyto)
SNAI1_nuc			SNAI1_cyto and (SMAD_nuc or TGFBR) and not GSK3B_nuc
SNAI2_cyto	SNAI2	O43623	(MEK or Bcatenin_nuc or SNAI2_nuc or TWIST1_nuc) and not GSK3B_cyto
SNAI2_nuc			SNAI2_cyto and not GSK3B_nuc
SOS_GRB2	SOS1	Q07889	(Bcatenin_nuc or TGFBR) and not MEK
	GRB2	P62993
TGFBR	TGFBR1	P36897	SNAI1_nuc or TWIST1_nuc or GLI_nuc
	TGFBR2	P37173
TGFBR_icd	TGFBR1	P36897	TGFBR
	TGFBR2	P37173
TWIST1_nuc	TWIST1	Q15672	AKT or Bcatenin_nuc or SNAI1_cyto
ZEB1_cyto	ZEB1	P37275	SNAI1_nuc and not miR200
ZEB1_nuc			ZEB1_cyto
ZEB2	ZEB2	O60315	SNAI1_nuc and not miR200
miR200	N/A	N/A	not SNAI1_nuc and not ZEB1_nuc and not ZEB2
