# Supplementary material for: Translocating proteins compartment-specifically alter the fate of epithelial-mesenchymal transition in a compartmentalized Boolean network model
Source: NPJ Syst Biol Appl. 2022 Jun 9;8:19. doi: 10.1038/s41540-022-00228-7 (PMC9184490; doi:10.1038/s41540-022-00228-7)
Supplement: Supplementary file 5 — Supplementary Data S4: Epithelial and mesenchymal control sets of the compartmentalized and the original model [file 41540_2022_228_MOESM5_ESM.xlsx]

## Sheet: Supplementary Data 4
Epithelial control sets				Mesenchymal control sets
Compartmentalized model		Original model		Compartmentalized model		Original model
1	{'GLI_nuc': 0,'AKT': 0,'Dest_compl': 1,'AXIN2_cyto': 0,'Bcatenin_memb': 1}	1	{'GLI': 0,'AKT': 0,'SNAI1': 0,'Dest_compl': 1,'AXIN2': 0,'Bcatenin_memb': 1,'SNAI2': 0}	1	{'AKT': 1}	1	{'GSK3B': 0}
2	{'AKT': 0,'SMAD_cyto': 0,'Bcatenin_memb': 1,'Dest_compl': 1,'AXIN2_cyto': 0}	2	{'GLI': 0,'AKT': 0,'SNAI1': 0,'Dest_compl': 1,'AXIN2': 0,'SNAI2': 0,'Ecadherin': 1}	2	{'GSK3B_cyto': 0}	2	{'AKT': 1}
3	{'AKT': 0,'SMAD_nuc': 0,'Bcatenin_memb': 1,'Dest_compl': 1,'AXIN2_cyto': 0}	3	{'GLI': 0,'AKT': 0,'Dest_compl': 1,'TGFBR': 0,'MEK': 0,'AXIN2': 0,'SNAI2': 0,'Bcatenin_memb': 1}	3	{'Bcatenin_nuc': 1}	3	{'SNAI1': 1}
4	{'AKT': 0, 'TGFBR': 0, 'Bcatenin_memb': 1, 'Dest_compl': 1, 'AXIN2_cyto': 0}	4	{'GLI': 0,'AKT': 0,'Dest_compl': 1,'TGFBR': 0,'MEK': 0,'AXIN2': 0,'SNAI2': 0,'Ecadherin': 1}	4	{'SMAD_nuc': 1}	4	{'TGFBR': 1}
5	{'TGFBR': 0,'Bcatenin_memb': 1,'GSK3B_cyto': 1,'Dest_compl': 1,'AXIN2_cyto': 0}	5	{'GLI': 0,'SNAI1': 0,'Dest_compl': 1,'TGFBR': 0,'GSK3B': 1,'AXIN2': 0,'SNAI2': 0,'Bcatenin_memb': 1}	5	{'AXIN2_cyto': 1, 'GLI_nuc': 1}	5	{'MEK': 1}
6	{'AKT': 0,'GLI_nuc': 0,'NOTCH_ic_cyto': 0,'Dest_compl': 1,'AXIN2_cyto': 0,'Ecadherin': 1}	6	{'GLI': 0,'SNAI1': 0,'Dest_compl': 1,'TGFBR': 0,'GSK3B': 1,'AXIN2': 0,'SNAI2': 0,'Ecadherin': 1}	6	{'Bcatenin_memb': 0, 'NOTCH': 1}	6	{'GLI': 1}
7	{'AKT': 0,'GLI_nuc': 0,'NOTCH': 0,'Dest_compl': 1,'AXIN2_cyto': 0,'Ecadherin': 1}	7	{'GLI': 0,'SNAI1': 0,'Dest_compl': 1,'GSK3B': 1,'TWIST1': 0,'AXIN2': 0,'SNAI2': 0,'Bcatenin_memb': 1}	7	{'Bcatenin_memb': 0, 'NOTCH_ic_cyto': 1}
8	{'AKT': 0,'GLI_nuc': 0,'Dest_compl': 1,'Bcatenin_nuc': 0,'AXIN2_cyto': 0,'Ecadherin': 1}	8	{'GLI': 0,'SNAI1': 0,'Dest_compl': 1,'GSK3B': 1,'TWIST1': 0,'AXIN2': 0,'SNAI2': 0,'Ecadherin': 1}	8	{'Ecadherin': 0, 'NOTCH': 1}
9	{'AKT': 0,'NOTCH_ic_cyto': 0,'SMAD_cyto': 0,'Dest_compl': 1,'AXIN2_cyto': 0,'Ecadherin': 1}	9	{'GLI': 0,'Dest_compl': 1,'TGFBR': 0,'MEK': 0,'GSK3B': 1,'AXIN2': 0,'SNAI2': 0,'Bcatenin_memb': 1}	9	{'Ecadherin': 0, 'NOTCH_ic_cyto': 1}
10	{'AKT': 0,'NOTCH_ic_cyto': 0,'SMAD_nuc': 0,'Dest_compl': 1,'AXIN2_cyto': 0,'Ecadherin': 1}	10	{'GLI': 0,'Dest_compl': 1,'TGFBR': 0,'MEK': 0,'GSK3B': 1,'AXIN2': 0,'SNAI2': 0,'Ecadherin': 1}	10	{'Bcatenin_memb': 0, 'SNAI1_nuc': 1}
11	{'AKT': 0,'NOTCH_ic_cyto': 0,'TGFBR': 0,'Dest_compl': 1,'AXIN2_cyto': 0,'Ecadherin': 1}	11	{'GLI': 0,'SOS_GRB2': 0,'SNAI1': 0,'Dest_compl': 1,'GSK3B': 1,'SMAD': 0,'AXIN2': 0,'SNAI2': 0,'Bcatenin_memb': 1}	11	{'Ecadherin': 0, 'SNAI1_nuc': 1}
12	{'AKT': 0,'SMAD_cyto': 0,'NOTCH': 0,'Dest_compl': 1,'AXIN2_cyto': 0,'Ecadherin': 1}	12	{'GLI': 0,'SOS_GRB2': 0,'SNAI1': 0,'Dest_compl': 1,'GSK3B': 1,'SMAD': 0,'AXIN2': 0,'SNAI2': 0,'Ecadherin': 1}	12	{'SMAD_cyto': 1, 'SNAI1_nuc': 1}
13	{'AKT': 0,'SMAD_cyto': 0,'Dest_compl': 1,'Bcatenin_nuc': 0,'AXIN2_cyto': 0,'Ecadherin': 1}			13	{'SMAD_cyto': 1, 'ZEB1_nuc': 1}
14	{'AKT': 0,'NOTCH': 0,'SMAD_nuc': 0,'Dest_compl': 1,'AXIN2_cyto': 0,'Ecadherin': 1}			14	{'SMAD_cyto': 1, 'ZEB1_cyto': 1}
15	{'AKT': 0,'NOTCH': 0,'TGFBR': 0,'Dest_compl': 1,'AXIN2_cyto': 0,'Ecadherin': 1}			15	{'SNAI1_nuc': 1, 'MEK': 1}
16	{'AKT': 0,'SMAD_nuc': 0,'Dest_compl': 1,'Bcatenin_nuc': 0,'AXIN2_cyto': 0,'Ecadherin': 1}			16	{'AXIN2_cyto': 1, 'Bcatenin_memb': 0, 'SNAI1_cyto': 1}
17	{'AKT': 0,'TGFBR': 0,'Dest_compl': 1,'Bcatenin_nuc': 0,'AXIN2_cyto': 0,'Ecadherin': 1}			17	{'AXIN2_cyto': 1, 'Ecadherin': 0, 'SNAI1_cyto': 1}
18	{'NOTCH_ic_cyto': 0,'TGFBR': 0,'Dest_compl': 1,'GSK3B_cyto': 1,'AXIN2_cyto': 0,'Ecadherin': 1}			18	{'AXIN2_cyto': 1, 'SNAI1_cyto': 1, 'SMAD_cyto': 1}
19	{'NOTCH': 0,'TGFBR': 0,'Dest_compl': 1,'GSK3B_cyto': 1,'AXIN2_cyto': 0,'Ecadherin': 1}			19	{'AXIN2_cyto': 1, 'SNAI1_cyto': 1, 'MEK': 1}
20	{'TGFBR': 0,'Dest_compl': 1,'GSK3B_cyto': 1,'Bcatenin_nuc': 0,'AXIN2_cyto': 0,'Ecadherin': 1}			20	{'Bcatenin_memb': 0, 'SNAI1_cyto': 1, 'GSK3B_nuc': 0}
21	{'SMAD_cyto': 0,'SOS_GRB2': 0,'Bcatenin_memb': 1,'GSK3B_cyto': 1,'Dest_compl': 1,'AXIN2_cyto': 0}			21	{'Bcatenin_memb': 0, 'SNAI1_cyto': 1, 'ZEB1_nuc': 1}
22	{'SOS_GRB2': 0,'SMAD_nuc': 0,'Bcatenin_memb': 1,'GSK3B_cyto': 1,'Dest_compl': 1,'AXIN2_cyto': 0}			22	{'Bcatenin_memb': 0, 'SNAI1_cyto': 1, 'ZEB1_cyto': 1}
23	{'NOTCH_ic_cyto': 0,'SMAD_cyto': 0,'SOS_GRB2': 0,'Dest_compl': 1,'GSK3B_cyto': 1,'AXIN2_cyto': 0,'Ecadherin': 1}			23	{'Bcatenin_memb': 0, 'TGFBR': 1, 'ZEB1_nuc': 1}
24	{'NOTCH_ic_cyto': 0,'SOS_GRB2': 0,'SMAD_nuc': 0,'Dest_compl': 1,'GSK3B_cyto': 1,'AXIN2_cyto': 0,'Ecadherin': 1}			24	{'Bcatenin_memb': 0, 'TGFBR': 1, 'ZEB1_cyto': 1}
25	{'SMAD_cyto': 0,'NOTCH': 0,'SOS_GRB2': 0,'Dest_compl': 1,'GSK3B_cyto': 1,'AXIN2_cyto': 0,'Ecadherin': 1}			25	{'Ecadherin': 0, 'SNAI1_cyto': 1, 'GSK3B_nuc': 0}
26	{'SMAD_cyto': 0,'SOS_GRB2': 0,'Dest_compl': 1,'GSK3B_cyto': 1,'Bcatenin_nuc': 0,'AXIN2_cyto': 0,'Ecadherin': 1}			26	{'Ecadherin': 0, 'SNAI1_cyto': 1, 'ZEB1_nuc': 1}
27	{'NOTCH': 0,'SOS_GRB2': 0,'SMAD_nuc': 0,'Dest_compl': 1,'GSK3B_cyto': 1,'AXIN2_cyto': 0,'Ecadherin': 1}			27	{'Ecadherin': 0, 'SNAI1_cyto': 1, 'ZEB1_cyto': 1}
28	{'SOS_GRB2': 0,'SMAD_nuc': 0,'Dest_compl': 1,'GSK3B_cyto': 1,'Bcatenin_nuc': 0,'AXIN2_cyto': 0,'Ecadherin': 1}			28	{'Ecadherin': 0, 'TGFBR': 1, 'ZEB1_nuc': 1}
29	{'TWIST1_nuc': 0,'SNAI1_cyto': 0,'GLI_nuc': 0,'Bcatenin_memb': 1,'GSK3B_cyto': 1,'Dest_compl': 1,'AXIN2_cyto': 0}			29	{'Ecadherin': 0, 'TGFBR': 1, 'ZEB1_cyto': 1}
30	{'TWIST1_nuc': 0,'SNAI1_cyto': 0,'SMAD_cyto': 0,'Bcatenin_memb': 1,'GSK3B_cyto': 1,'Dest_compl': 1,'AXIN2_cyto': 0}			30	{'SNAI1_cyto': 1, 'SMAD_cyto': 1, 'GSK3B_nuc': 0}
31	{'TWIST1_nuc': 0,'SNAI1_cyto': 0,'SMAD_nuc': 0,'Bcatenin_memb': 1,'GSK3B_cyto': 1,'Dest_compl': 1,'AXIN2_cyto': 0}			31	{'SNAI1_cyto': 1, 'GSK3B_nuc': 0, 'MEK': 1}
32	{'TWIST1_nuc': 0,'GLI_nuc': 0,'SNAI1_nuc': 0,'Bcatenin_memb': 1,'GSK3B_cyto': 1,'Dest_compl': 1,'AXIN2_cyto': 0}			32	{'SNAI1_cyto': 1, 'MEK': 1, 'ZEB1_nuc': 1}
33	{'TWIST1_nuc': 0,'SMAD_cyto': 0,'SNAI1_nuc': 0,'Bcatenin_memb': 1,'GSK3B_cyto': 1,'Dest_compl': 1,'AXIN2_cyto': 0}			33	{'SNAI1_cyto': 1, 'MEK': 1, 'ZEB1_cyto': 1}
34	{'TWIST1_nuc': 0,'SNAI1_nuc': 0,'SMAD_nuc': 0,'Bcatenin_memb': 1,'GSK3B_cyto': 1,'Dest_compl': 1,'AXIN2_cyto': 0}			34	{'TGFBR': 1, 'MEK': 1, 'ZEB1_nuc': 1}
35	{'TWIST1_nuc': 0,'SNAI1_cyto': 0,'GLI_nuc': 0,'NOTCH_ic_cyto': 0,'Dest_compl': 1,'GSK3B_cyto': 1,'AXIN2_cyto': 0,'Ecadherin': 1}			35	{'TGFBR': 1, 'MEK': 1, 'ZEB1_cyto': 1}
36	{'TWIST1_nuc': 0,'SNAI1_cyto': 0,'GLI_nuc': 0,'NOTCH': 0,'Dest_compl': 1,'GSK3B_cyto': 1,'AXIN2_cyto': 0,'Ecadherin': 1}
37	{'TWIST1_nuc': 0,'SNAI1_cyto': 0,'GLI_nuc': 0,'Dest_compl': 1,'GSK3B_cyto': 1,'Bcatenin_nuc': 0,'AXIN2_cyto': 0,'Ecadherin': 1}
38	{'TWIST1_nuc': 0,'SNAI1_cyto': 0,'NOTCH_ic_cyto': 0,'SMAD_cyto': 0,'Dest_compl': 1,'GSK3B_cyto': 1,'AXIN2_cyto': 0,'Ecadherin': 1}
39	{'TWIST1_nuc': 0,'SNAI1_cyto': 0,'NOTCH_ic_cyto': 0,'SMAD_nuc': 0,'Dest_compl': 1,'GSK3B_cyto': 1,'AXIN2_cyto': 0,'Ecadherin': 1}
40	{'TWIST1_nuc': 0,'SNAI1_cyto': 0,'SMAD_cyto': 0,'NOTCH': 0,'Dest_compl': 1,'GSK3B_cyto': 1,'AXIN2_cyto': 0,'Ecadherin': 1}
41	{'TWIST1_nuc': 0,'SNAI1_cyto': 0,'SMAD_cyto': 0,'Dest_compl': 1,'GSK3B_cyto': 1,'Bcatenin_nuc': 0,'AXIN2_cyto': 0,'Ecadherin': 1}
42	{'TWIST1_nuc': 0,'SNAI1_cyto': 0,'NOTCH': 0,'SMAD_nuc': 0,'Dest_compl': 1,'GSK3B_cyto': 1,'AXIN2_cyto': 0,'Ecadherin': 1}
43	{'TWIST1_nuc': 0,'SNAI1_cyto': 0,'SMAD_nuc': 0,'Dest_compl': 1,'GSK3B_cyto': 1,'Bcatenin_nuc': 0,'AXIN2_cyto': 0,'Ecadherin': 1}
44	{'TWIST1_nuc': 0,'GLI_nuc': 0,'NOTCH_ic_cyto': 0,'SNAI1_nuc': 0,'Dest_compl': 1,'GSK3B_cyto': 1,'AXIN2_cyto': 0,'Ecadherin': 1}
45	{'TWIST1_nuc': 0,'GLI_nuc': 0,'SNAI1_nuc': 0,'NOTCH': 0,'Dest_compl': 1,'GSK3B_cyto': 1,'AXIN2_cyto': 0,'Ecadherin': 1}
46	{'TWIST1_nuc': 0,'GLI_nuc': 0,'SNAI1_nuc': 0,'Dest_compl': 1,'GSK3B_cyto': 1,'Bcatenin_nuc': 0,'AXIN2_cyto': 0,'Ecadherin': 1}
47	{'TWIST1_nuc': 0,'NOTCH_ic_cyto': 0,'SMAD_cyto': 0,'SNAI1_nuc': 0,'Dest_compl': 1,'GSK3B_cyto': 1,'AXIN2_cyto': 0,'Ecadherin': 1}
48	{'TWIST1_nuc': 0,'NOTCH_ic_cyto': 0,'SNAI1_nuc': 0,'SMAD_nuc': 0,'Dest_compl': 1,'GSK3B_cyto': 1,'AXIN2_cyto': 0,'Ecadherin': 1}
49	{'TWIST1_nuc': 0,'SMAD_cyto': 0,'SNAI1_nuc': 0,'NOTCH': 0,'Dest_compl': 1,'GSK3B_cyto': 1,'AXIN2_cyto': 0,'Ecadherin': 1}
50	{'TWIST1_nuc': 0,'SMAD_cyto': 0,'SNAI1_nuc': 0,'Dest_compl': 1,'GSK3B_cyto': 1,'Bcatenin_nuc': 0,'AXIN2_cyto': 0,'Ecadherin': 1}
51	{'TWIST1_nuc': 0,'SNAI1_nuc': 0,'NOTCH': 0,'SMAD_nuc': 0,'Dest_compl': 1,'GSK3B_cyto': 1,'AXIN2_cyto': 0,'Ecadherin': 1}
52	{'TWIST1_nuc': 0,'SNAI1_nuc': 0,'SMAD_nuc': 0,'Dest_compl': 1,'GSK3B_cyto': 1,'Bcatenin_nuc': 0,'AXIN2_cyto': 0,'Ecadherin': 1}
